# Supplementary material for: Mediterranean-DASH Intervention for Neurodegenerative Delay (MIND) Trial: Genetic Resource for Precision Nutrition
Source: Nutrients. 2025 Aug 4;17(15):2548. doi: 10.3390/nu17152548 (PMC12348084; doi:10.3390/nu17152548)
Supplement: Supplementary file 1 [file nutrients-17-02548-s001.zip]

Archive with 1 entries (1 files):
- nutrients-3756506-supplementary.pdf
